# Supplementary material for: Antibacterial Activity of Biodegradable Films Incorporated with Biologically-Synthesized Silver Nanoparticles and the Evaluation of Their Migration to Chicken Meat
Source: Antibiotics (Basel). 2023 Jan 15;12(1):178. doi: 10.3390/antibiotics12010178 (PMC9854460; doi:10.3390/antibiotics12010178)
Supplement: Supplementary file 1 [file antibiotics-12-00178-s001.zip]

Archive with 1 entries (1 files):
- antibiotics-2146535-supplementary.pdf
